# Supplementary material for: CXCL16/CXCR6 Axis in Adipocytes Differentiated from Human Adipose Derived Mesenchymal Stem Cells Regulates Macrophage Polarization
Source: Cells. 2021 Dec 3;10(12):3410. doi: 10.3390/cells10123410 (PMC8699853; doi:10.3390/cells10123410)
Supplement: Supplementary file 1 [file cells-10-03410-s001.zip]

Archive with 1 entries (1 files):
- cells-1468740-supplementary.pdf
